# Supplementary material for: Plac1 Remodels the Tumor Immune Evasion Microenvironment and Predicts Therapeutic Response in Head and Neck Squamous Cell Carcinoma
Source: Front Oncol. 2022 Jun 24;12:919436. doi: 10.3389/fonc.2022.919436 (PMC9263085; doi:10.3389/fonc.2022.919436)
Supplement: Supplementary file 2 [file DataSheet_2.xlsx]

## Sheet: Table S1
Table S1. Datasets used in this study
Datasets	Samples	Description
TCGA-HNSC	HNSCC patient	shown in tableS3
TCGA-SKCM	ICB-SKCM patient	shown in tableS4
GSE103322	HNSCC patient	21 samples
GSE137564	Innate immune cell	3 samples
GSE39725	oral cancer cell	1 sample
GSE39723	oral cancer cell	1 sample
GSE85195	HNSCC patient	50 samples(1 normal, 15 pre, 34 cancer)
GSE65858	HNSCC patient	270 samples (253 primary, 3 relapse, 14 secondary)
GSE78060	HNSCC patient	30 samples (4 normal, 5 non-metastasis, 21 metastasis)
GSE30784	HNSCC patient	221 samples(44 control, 15 dysplasia, 162 cancer)
GSE126045	ICB-NSCLC patient	14 samples (10 non-responder, 4 responder)
GSE78220	ICB-melanoma patient	28 samples (13 non-responder, 15 responder)
GSE91061	ICB-melanoma patient	56 samples(45 non-responder, 11 responder)

## Sheet: Table S2
Table S2. Main R packages used
Package	version
limma	3.46.0
ggplot2	3.3.3
immunedeconv	2.0.4
edgeR	3.32.1
DESeq2	1.30.0
GSVA	1.38.2
fgsea	1.16.0
GSEABase	1.52.1
maftools	2.6.05
survminer	0.4.9
survival	3.2-7
estimate	1.0.13
pheatmap	1.0.12
Cellchat	1.1.0
Seurat	4.0.1

## Sheet: Table S3
Table S3.TCGA-HNSC.482sample
term	count	percent
all	482	1
Gender
FEMALE	131	0.2718
MALE	351	0.7282
Age
old	273	0.5664
young	209	0.4336
Grade
G1+G2	352	0.7303
G3+G4	113	0.2344
Unknown	17	0.0353
Stage
Stage I+II	92	0.1909
Stage III+IV	324	0.6722
Unknown	66	0.1369
Tumor_site
Alveolar Ridge	18	0.0373
Base of tongue	20	0.0415
Buccal Mucosa	21	0.0436
Floor of mouth	56	0.1162
Hard Palate	7	0.0145
Hypopharynx	10	0.0207
Larynx	108	0.2241
Lip	3	0.0062
Oral Cavity	72	0.1494
Oral Tongue	123	0.2552
Oropharynx	8	0.0166
Tonsil	36	0.0747
Laterality
Left	130	0.2697
Midline	32	0.0664
Right	146	0.3029
Unknown	174	0.361
Stage_T
T1+T2	169	0.3506
T3+T4	304	0.6307
Unknown	9	0.0187
Stage_N
N+	227	0.471
N0	237	0.4917
Unknown	18	0.0373
Stage_M
M0	459	0.9523
M1	5	0.0104
Unknown	18	0.0373
vital_status
Alive	319	0.6618
Dead	163	0.3382
history_of_neoadjuvant_treatment
No	473	0.9813
Yes	9	0.0187
ethnicity
HISPANIC OR LATINO	23	0.0477
NOT HISPANIC OR LATINO	427	0.8859
Unknown	32	0.0664
primary_lymph_node_presentation_assessment
NO	47	0.0975
Unknown	40	0.083
YES	395	0.8195
lymphnode_neck_dissection
NO	88	0.1826
Unknown	3	0.0062
YES	391	0.8112
egfr_amplication_status
Amplified	11	0.0228
Unamplified	16	0.0332
Unknown	455	0.944
presence_of_pathological_nodal_extracapsular_spread
Gross Extension	31	0.0643
Microscopic Extension	73	0.1515
No Extranodal Extension	229	0.4751
Unknown	149	0.3091
lymphovascular_invasion_present
NO	216	0.4481
Unknown	153	0.3174
YES	113	0.2344
perineural_invasion_present
NO	176	0.3651
Unknown	143	0.2967
YES	163	0.3382
hpv_status_by_p16_testing
Negative	72	0.1494
Positive	28	0.0581
Unknown	382	0.7925
hpv_status_by_ish_testing
Negative	64	0.1328
Positive	18	0.0373
Unknown	400	0.8299
alcohol_history_documented
NO	151	0.3133
Unknown	11	0.0228
YES	320	0.6639
radiation_therapy
NO	57	0.1183
Unknown	316	0.6556
YES	109	0.2261
postoperative_rx_tx
NO	104	0.2158
Unknown	319	0.6618
YES	59	0.1224

## Sheet: Table S4
Table S4.TCGA-SKCM.imm.42sample
term	count	percent
all	42	1
Gender
FEMALE	13	0.3095
MALE	29	0.6905
Age
old	17	0.4048
young	25	0.5952
Stage
Stage I+II	22	0.5238
Stage III+IV	19	0.4524
Unknown	1	0.0238
Stage_T
T0	2	0.0476
T1+T2	17	0.4048
T3+T4	17	0.4048
Unknown	6	0.1429
Stage_N
N+	18	0.4286
N0	20	0.4762
Unknown	4	0.0952
Stage_M
M0	41	0.9762
Unknown	1	0.0238
ethnicity
HISPANIC OR LATINO	1	0.0238
NOT HISPANIC OR LATINO	40	0.9524
Unknown	1	0.0238
history_of_neoadjuvant_treatment
No	38	0.9048
Yes	4	0.0952
vital_status
Alive	33	0.7857
Dead	9	0.2143
primary_neoplasm_melanoma_dx
NO	5	0.119
YES	37	0.881
prior_systemic_therapy
NO	34	0.8095
YES	8	0.1905
interferon_90_day_prior_excision_admin_indicator
NO	1	0.0238
Unknown	33	0.7857
YES	8	0.1905
radiation_therapy
NO	29	0.6905
Unknown	4	0.0952
YES	9	0.2143
postoperative_rx_tx
NO	13	0.3095
Unknown	4	0.0952
YES	25	0.5952

## Sheet: Table S5
Table S5.clinical information of tissue microarray chip
dot	age	sex	organ	tissue	T stage	N stage	M stage	clinical stage
A1	32	female	tongue	tumor	1	N0	M0	I
A2	51	male	tongue	tumor	1	N0	M0	II
A3	42	male	tongue	tumor	2-3	N0	M0	II
A4	81	female	tongue	tumor	3	N0	M0	II
A5	60	male	tongue	tumor	1	N0	M0	II
A6	44	male	tongue	tumor	1	N0	M0	II
A7	46	male	tongue	tumor	1	N0	M0	II
A8	38	male	tongue	tumor	2	N0	M0	II
A9	55	male	tongue	tumor	3	N0	M0	II
B1	33	male	tongue	tumor	1	N0	M0	II
B2	28	male	tongue	tumor	3	N0	M0	II
B3	66	female	tongue	tumor	1	N0	M0	III
B4	47	male	tongue	tumor	1	N0	M0	III
B5	49	male	tongue	tumor	3	N+	M0	III
B6	37	male	tongue	tumor	1	N+	M0	III
B7	44	male	tongue	tumor	1	N+	M0	III
B8	58	male	tongue	tumor	2	N+	M0	III
B9	61	male	tongue	tumor	2	N+	M0	III
C1	49	male	tongue	tumor	1	N+	M0	III
C2	65	male	tongue	tumor	1	N+	M0	III
C3	33	male	tongue	tumor	1	N+	M0	III
C4	51	male	tongue	tumor	1	N+	M0	III
C5	37	male	tongue	tumor	3	N+	M0	III
C6	69	male	tongue	tumor	1	N0	M0	IVA
C7	43	male	tongue	tumor	2	N0	M0	IVA
C8	55	male	tongue	tumor	1	N0	M0	IVA
C9	39	male	tongue	tumor	2	N+	M0	IVA
D1	46	male	tongue	tumor	3	N+	M0	IVA
D2	59	male	tongue	tumor	1	N+	M0	IVA
D3	54	male	tongue	tumor	1	N+	M0	IVA
D4	63	male	tongue	tumor	1	N+	M0	IVA
D5	49	male	tongue	tumor	1	N+	M0	IVA
D6	52	male	tongue	tumor	1	N+	M0	IVA
D7	54	male	tongue	tumor	1	N+	M0	IVA
D8	56	male	tongue	tumor	1	N+	M0	IVA
D9	52	male	tongue	tumor	1	N+	M0	IVA
E1	76	male	tongue	tumor	1	N+	M0	IVA
E2	53	male	tongue	tumor	1	N+	M0	IVA
E3	55	male	tongue	tumor	1	N+	M0	IVA
E4	62	male	tongue	tumor	2	N+	M0	IVA
E5	65	male	tongue	tumor	1-2	N+	M0	IVA
E6	46	male	tongue	tumor	2	N+	M0	IVA
E7	58	male	tongue	tumor	1	N+	M0	IVA
E8	59	male	tongue	tumor	3	N+	M0	IVB
E9	46	male	tongue	tumor	2	N+	M0	IVA
F1	59	male	tongue	peri-tumor	-	-	-	-
F2	41	male	tongue	peri-tumor	-	-	-	-
F3	37	male	tongue	peri-tumor	-	-	-	-
F4	30	male	tongue	normal	-	-	-	-
F5	40	male	tongue	normal	-	-	-	-
F6	42	female	tongue	normal	-	-	-	-
F7	45	male	tongue	normal	-	-	-	-
F8	36	male	tongue	normal	-	-	-	-
F9	25	female	tongue	normal	-	-	-	-
